# Supplementary material for: Role of DNA modifications in Mycoplasma gallisepticum
Source: PLoS One. 2022 Nov 22;17(11):e0277819. doi: 10.1371/journal.pone.0277819 (PMC9681074; doi:10.1371/journal.pone.0277819)
Supplement: S1 File — (XLSX) [file pone.0277819.s002.xlsx]

## Sheet: TableS1
Table S1. Characteristics of sequencing data. WT – wild-type M. gallisepticum strain S6, ΔS.MgaS6I - a knockout mutant with the disrupted sequence recognition subunit S.MgaS6I (GCW_02360).
Samples	WT	ΔS.MgaS6I
Reads	102285	90957
Average read length	8 kb	9 kb
Range of read length	50 – 64244 bp	51 – 74594 bp
Coverage for strand	89х	110х

## Sheet: TableS2
Table S2. The most extended regions without modification sites and regions with maximum density of modification sites .
Genome coordinates	Gene	Gene description
Regions without modification sites
479681 - 486391	GCW_02030	rplT; 50S ribosomal protein L20
	GCW_02035	dUTPase
	GCW_92036	pheS; Phenylalanyl-tRNA synthetase (PheRS) alpha chain catalytic core domain
	GCW_92037	pheT; Phenylalanyl-tRNA synthetase (PheRS) beta chain core domain
	GCW_92038	PTS system 2C mannitol-specific IIABC component (EIIABC-Mtl) (Mannitol- permease IIABC component) (Phosphotransferase enzyme II2C ABC component) (EC 2.7.1.69)
	GCW_92039	hypothetical protein
	GCW_02055	hypothetical protein
	GCW_92057	ssrA; tmRNA, transfer-messenger RNA
575764 - 580961	GCW_02430	VlhA.1.05 variable lipoprotein family protein
	GCW_92433	Mobile element protein
	GCW_02440	VlhA.1.01 variable lipoprotein family protein
125087 - 130240	GCW_00535	hypothetical protein
	GCW_90537	Mobile element protein
	GCW_90538	predicted transposase
	GCW_00545	ABC transporter
	GCW_00550	multidrug ABC transporter ATP-binding protein
Regions with high density of modification sites
222270 - 222937	GCW_01030	hlp3; Cytadherence high molecular weight protein 3
930839 - 931488	GCW_93852	unique hypothetical
232667 - 233547	GCW_01050	crmA; cytadherence protein A
	GCW_01055	crmB; cytadherence protein B

## Sheet: TableS3
Table S3. Hemi-methylated sites of the ANCNNNNCCT motif. Coordinates of motifs in which adenine in the AGGNNNNGNT chain is not methylated are present .
Gene	Coordinate	Gene Name	Description
GCW_00140	35437	ftsH	cell division protein FtsH
GCW_00170	43919	GCW_00170	Mycoplasma MG185/MG260 lipoprotein
GCW_00525	122518	GCW_00525	peptidase S8
GCW_00555/ 5'UTR GCW_90556	131435	GCW_00555/ 5'UTR GCW_90556	aromatic cluster surface protein/ aromatic cluster surface protein; Members of this family are absolutely restricted to the Mollicutes
GCW_01045	229684	gapA	adhesin
GCW_01055	234476	crmB	cytadherence protein B
GCW_91276	303788	hatC	ABC-type phosphate/phosphonate transport system, permease component
5'UTR GCW_01380	326412	5'UTR dnaB	replication initiation/membrane attachment protein DnaB
GCW_01635	383391	osmC	organic hydroperoxide resistance protein
GCW_91852	437214	GCW_91852	Unknown hypothetical protein
GCW_01970	469157	GCW_01970	VlhA.5.02 variable lipoprotein family protein
GCW_02060	487817	GCW_02060	ABC transporter ATP-binding protein
GCW_02140	503261	GCW_02140	5-formyltetrahydrofolate cyclo-ligase
GCW_02190	514758	rpoD	RNA polymerase sigma factor
GCW_02335	551076	hup_2	histone-like DNA-binding superfamily protein
GCW_92396	567280	VlhA.3.05	Mycoplasma haemagglutinin VlhA
GCW_92416	573337	VlhA	Mycoplasma haemagglutinin VlhA
GCW_02430	575254	GCW_02430	VlhA.1.05 variable lipoprotein family protein
GCW_92454	585073	VlhA	VlhA
GCW_02690	636806	GCW_02690	ribonuclease Y
GCW_02955	700996	dppB/oppB_2	ABC transporter permease
GCW_02965	707705	GCW_02965	hypothetical protein
GCW_03045	724895	GCW_03045	hypothetical protein DUF3682, eukaryotic protein
GCW_03370	814682	GCW_03370	VlhA.3.06 variable lipoprotein family protein
GCW_03420	829515	gatB	aspartyl/glutamyl-tRNA amidotransferase subunitB
5' UTR GCW_03435/ 3' UTR GCW_03440	833295	5' UTR ung/ 3' UTR GCW_03440	uracil-DNA glycosylase/ hypothetical protein
GCW_03510	846653	rplS	50S ribosomal protein L19
GCW_03735	890599	fruA	PTS fructose transporter subunit IIABC
GCW_03825	917758	hsdR	DEAD/DEAH box helicase
GCW_03845	922509	GCW_03845	hypothetical protein
GCW_03860	933506	GCW_03860	hypothetical protein
GCW_03925/ 3'UTR GCW_03930	945887	trnG/ 3'UTR msrA	tRNA-Gly/ msrA methionine sulfoxide reductase A
GCW_03945	951481, 952261	GCW_03945	Procyclic acidic repetitive protein (PARP), M-domain IgG blocking protein
GCW_93946	953461	GCW_93946	Immunoglobulin-blocking protein M homolog of 0578 locus
GCW_03990	963025, 964606, 964708	GCW_03990	M-domain IgG blocking protein
GCW_04020	970760	lgt	diacylglyceryl transferase

## Sheet: TableS4
Table S4. Hypomethylated sites of the ANCNNNNCCT motif. Coordinates of motifs in which methylated fraction is less than 0.75 for both adenines are present .
Gene	Coordinate	Gene Name	Description
Between 3'UTR GCW_01170 and 5'UTR GCW_01175	266506		VlhA cluster 1
GCW_03335	800640	GCW_03335	variably expressed lipoprotein and hemagglutinin(VlhA) family protein
GCW_93852	930997	GCW_93852	unique hypothetical
GCW_91948	462652, 464392	GCW_91948	Mycoplasma haemagglutinin VlhA, hemagglutinin domain
Between 3'UTR GCW_02685 and 5'UTR GCW_02680	634690

## Sheet: TableS5
Table S5. Distribution of methylation sites within regulatory elements of genes. Promoter is defined as a sequence from -40 nt to TSS, upstream - from -100 nt to -40 nt, 5’UTR – between TSS and the start codon .
Gene	Gene Name	Gene description	Methylated regulatory element
GCW_90134	ispF	2-C-methyl-D-erythritol-2,4-cyclodiphosphate synthase	5’UTR
GCW_00160	tktA_1	Transketolase	upstream
GCW_00245	thyA	Thymidylate synthase	5’UTR, 5’UTR
GCW_00430	GCW_00430	Hypothetical protein	upstream
GCW_00460	trxA_1	Thioredoxin	5’UTR
GCW_00675	GCW_00675	Holliday junction resolvase	5’UTR
GCW_00725	yebC	Transcriptional regulator YebC/PmpR	5’UTR
GCW_00775	rpmE	50S ribosomal protein L31	upstream, promoter
GCW_01040	mgc2	P32_adhesin	upstream
GCW_01055	crmB	Cytadherence protein B	upstream
GCW_01140	dps	DNA-binding ferritin-like protein	upstream
GCW_91316	degV	Uncharacterized protein, DegV family	upstream
GCW_01380	dnaB	Replication initiation/membrane attachment protein DnaB	5’UTR
GCW_01610	dnaJ_4	Molecular chaperone DnaJ	promoter
GCW_01705	GCW_01705	Hypothetical protein	upstream, upstream
GCW_01870	GCW_01870	Hypothetical protein	5’UTR
GCW_02250	mraZ	Cell division protein MraZ, transcriptional regulator	upstream
GCW_92264	scpA/scpB	Bifunctional protein dihydrofolate reductase (DHFR) and ScpA/B segregation and condensation protein	upstream
GCW_92276	rnhC	Ribonuclease H	5’UTR
GCW_02275	GCW_02275	Hypothetical protein	upstream
GCW_92996	GCW_92996	Unknown hypothetical protein	5’UTR
GCW_03005	osmC_2	Peroxyredoxin osmC homolog	upstream
GCW_03565	topA	DNA topoisomerase I	TSS
GCW_03620	GCW_03620	Hypothetical protein	upstream
GCW_03715	rplK	50S ribosomal protein L11	5’UTR
GCW_03840	GCW_03840	Hypothetical protein	5’UTR

## Sheet: TableS6
Table S6. Sequences of promoters with methylated elements.
Element of promoter	Presence of methylation site	Oligos
‑10 box	Yes	CCTAGGATTTGTTATAATTATCACGGCATG
		CCGTGATAATTATAACAAATCCTAGGGGCC
‑10 box	No	CCTTCGATTTGTTATAATTATCACGGCATG
		CCGTGATAATTATAACAAATCGAAGGGGCC
-35 box	Yes	CTTGACATCAATACCTCGATTTGTTATAATTATCACGCATG
		CGTGATAATTATAACAAATCGAGGTATTGATGTCAAGGGCC
-35 box	No	CTTGACATCAATAGGTCGATTTGTTATAATTATCACGCATG
		CGTGATAATTATAACAAATCGACCTATTGATGTCAAGGGCC
between -10 and -35 box	Yes	CCTAGGATTTGATATTTGTTATAATTATCACGCATG
		CGTGATAATTATAACAAATATCAAATCCTAGGGGCC
between -10 and -35 box	No	CCTACCATTTGATATTTGTTATAATTATCACGCATG
		CGTGATAATTATAACAAATATCAAATGGTAGGGGCC
TSS	Yes	CCTTCGATTTGTTATAATTATCACATCAATACCTGCATG
		CAGGTATTGATGTGATAATTATAACAAATCGAAGGGGCC
TSS	No	CCTTCGATTTGTTATAATTATCACATCAATAGGTGCATG
		CACCTATTGATGTGATAATTATAACAAATCGAAGGGGCC

## Sheet: TableS7
Table S7. The difference between the genomes of the strains WT and ΔS.MgaS6I, determined using Mauve [38]
Difference elements	Total	Without vlhA regions	Without homopolymers and repeats regions	Non-synonymous protein-coding
SNP	22	9	9	7
InDels_len=1	16	11	0	0
InDels_len=3	6	0	0	0
InDels_len=5	1	1	1	0
InDels_len=6	9	1	0	0
InDels_len=7	1	1	0	0
InDels_len=8	1	0	0	0
InDels_len=9	1	0	0	0
InDels_len=12	3	0	0	0
InDels_len=14	1	1	1	0
InDels_len=15	1	1	0	0
InDels_len=19	2	0	0	0
InDels_len=25	1	0	0	0
InDels_len=68	1	0	0	0
InDels_len=87	1	0	0	0
InDels_len=2276	1	1	1	1

## Sheet: TableS8
Table S8. Specificity subunits with similar specificity with S.MgalS6I
Specificity subunit	Organism	Methylatyon	Site	link for REBASE database
S.Lba1988I	Lactobacillus backii TMW 1.1988	m6A	AGGNNNNNRCT	http://rebase.neb.com/cgi-bin/seqget?S.Lba1988I
S.Pae10332I	Pseudomonas aeruginosa NCTC10332	m6A	AGGNNNNNTTCA	http://rebase.neb.com/cgi-bin/seqget?S.Pae10332I
S.Pae63III	Pseudomonas aeruginosa Carb01 63	m6A	ATGNNNNNNCCTC	http://rebase.neb.com/cgi-bin/seqget?S.Pae63III
S.SauN315I	Staphylococcus aureus N315	m6A	AGGNNNNNGAT	http://rebase.neb.com/cgi-bin/seqget?S.SauN315I
S.XorB812II	Xanthomonas oryzae pv. oryzicola B8-12	m6A	GAGNNNNNNCCT	http://rebase.neb.com/cgi-bin/seqget?S.XorB812II
